# Supplementary material for: Efficient human-machine control with asymmetric marginal reliability input devices
Source: PLoS One. 2020 Jun 1;15(6):e0233603. doi: 10.1371/journal.pone.0233603 (PMC7263597; doi:10.1371/journal.pone.0233603)
Supplement: S1 File — (PY) [file pone.0233603.s001.py]

### Simplified version of Horstein's algorithm for decoding
### noisy inputs.
from math import log

def f(xs, ys, y_test):
    """Find the x-value which meets the given y value"""
    for i in range(len(xs) - 1):
        x, nx = xs[i], xs[i + 1]
        y, ny = ys[i], ys[i + 1]
        slope = (ny - y) / (nx - x)
        if y < y_test <= ny:
            return i + 1, x + (y_test - y) / slope

def split(xs, ys, at, p):
    """Split the PDF at "at", reweighting the
    left side by p, the right side by 1-p"""
    i, split = f(xs, ys, at)
    xs = xs[:i] + [split] + xs[i:]
    left_y = [2 * y * p for y in ys[:i] + [at]]
    right_y = [1 - (2 * (1 - y) * (1 - p)) for y in ys[i:]]
    return xs, left_y + right_y


def entropy(xs, ys):
    """Return the differential entropy of the PDF"""
    slopes = [(ys[i + 1] - ys[i]) / (xs[i + 1] - xs[i]) for i in range(len(xs) - 1)]
    hs = [
        p * (log(p) / log(2)) * (xs[i + 1] - xs[i]) for i, p in enumerate(slopes) if p != 0
    ]
    return -sum(hs)


def horstein(k, beta, f0, f1, elicit):
    """Horstein decoding loop. 
    k: symbol length
    beta: confirmation steps
    f0, f1: expected BER for each input
    elicit: function(m_i) which should return 1 or 0"""
    xs, ys = [0.0, 1.0], [0.0, 1.0]
    p = (1 - f0) / ((1 - f0) + f1)
    q = (1 - f1) / ((1 - f1) + f0)
    while entropy(xs, ys) > -(k + beta):
        _, m_i = f(xs, ys, 0.5)
        # get input: is target left or right of median?
        bit = elicit(m_i)
        if bit:
            xs, ys = split(xs, ys, 0.5, 1 - q)
        else:
            xs, ys = split(xs, ys, 0.5, p)
            
    # return MAP estimate
    return f(xs, ys, 0.5)[1]

def demo_elicit(m_i):
    return  m_i < 0.71875 

print(horstein(8, 1, 0.3, 0.3, demo_elicit))

# Copyright 2020 John H. Williamson

# Permission is hereby granted, free of charge, to any person obtaining a copy
# of this software and associated documentation files (the "Software"), 
# to deal in the Software without restriction, including without limitation the 
# rights to use, copy, modify, merge, publish, distribute, sublicense, and/or sell 
# copies of the Software, and to permit persons to whom the Software is furnished 
# to do so, subject to the following conditions:

# The above copyright notice and this 
# permission notice shall be included in all copies or substantial portions of the Software.

# THE SOFTWARE IS PROVIDED "AS IS", WITHOUT WARRANTY OF ANY KIND, 
# EXPRESS OR IMPLIED, INCLUDING BUT NOT LIMITED TO THE WARRANTIES OF MERCHANTABILITY, 
# FITNESS FOR A PARTICULAR PURPOSE AND NONINFRINGEMENT. IN NO EVENT SHALL 
# THE AUTHORS OR COPYRIGHT HOLDERS BE LIABLE FOR ANY CLAIM, DAMAGES OR OTHER LIABILITY, 
# WHETHER IN AN ACTION OF CONTRACT, TORT OR OTHERWISE, ARISING FROM, OUT OF OR IN 
# CONNECTION WITH THE SOFTWARE OR THE USE OR OTHER DEALINGS IN THE SOFTWARE.
